# Supplementary material for: Qualitative and Quantitative Characteristics of Organic Acids in Monofloral and Honeydew Honeys from Poland: Is There a Varietal Pattern in Their Composition?
Source: Molecules. 2025 Oct 31;30(21):4261. doi: 10.3390/molecules30214261 (PMC12608658; doi:10.3390/molecules30214261)
Supplement: Supplementary file 1 [file molecules-30-04261-s001.zip]

Archive with 1 entries (1 files):
- molecules-3914464-supplementary.pdf
